# Supplementary material for: Transmission of Xanthomonas albilineans by the spittlebug, Mahanarva fimbriolata (Hemiptera: Cercopidae), in Brazil: first report of an insect vector for the causal agent of sugarcane leaf scald
Source: J Insect Sci. 2023 Dec 18;23(6):28. doi: 10.1093/jisesa/iead116 (PMC10727476; doi:10.1093/jisesa/iead116)
Supplement: iead116_suppl_Supplementary_Tables_S1-S2 [file iead116_suppl_supplementary_tables_s1-s2.xlsx]

## Sheet: Planilha1
	Journal of Insect Science - Supporting Information - Tables S1, S2
Article title	Transmission of Xanthomonas albilineans by the spittlebug Mahanarva fimbriolata (Hemiptera: Cercopidae) in Brazil: First report of an insect vector for the causal agent of sugarcane leaf scald.
The following information is avaiable for this article	Table S1. Detection and quantification of Xanthomonas albilineans in diets of the artificial probing assays Table S2 . Detection and quantification of Xanthomonas albilineans in Mahanarva fimbriolata adults and sugarcane plants of the plant probing assays

## Sheet: TableS1
Table S1. Detection and quantification of Xanthomonas albilineans in diets of the artificial probing assays
Diets (experimental samples)		Detection of X. albilineans							Quantification of X. albilineans (copies per reaction)					TaqMan Controls	Detection of X. albilineans						Quantification of X. albilineans (copies per reaction)
Sample Identification	Sample Name	Detection	Cq_T1	Cq _T2	Cq _Avg_T	Cq_SD_T	Cq_Avg_B	Cq_SD_B	Copies_Avg_T	Copy_Avg_B	Copy_SD_B			Sample Identification	Sample Name	Detection	Cq T1	Cq T2	Cq _Average_T	Cq_SD_T	Copies_Avg_T
Diet without Xa11_Neg Ctrl_1	D_Neg Ctrl_1	Negative	N/D	N/D	N/D	N/D	N/D	N/D	N/D	N/D	N/D			Non-template samples consisting of Milli-Q water	Blank	Negative	N/D	N/D	N/D	N/D	N/D
Diet without Xa11_Neg Ctrl_2	D_Neg Ctrl_2	Negative	N/D	N/D	N/D	N/D			N/D					Non-template samples consisting of Milli-Q water	Blank	Negative	N/D	N/D	N/D	N/D	N/D
Diet without Xa11_Neg Ctrl_3	D_Neg Ctrl_3	Negative	N/D	N/D	N/D	N/D			N/D					Non-template samples consisting of Milli-Q water	Blank	Negative	N/D	N/D	N/D	N/D	N/D
Diet without Xa11_Neg Ctrl_4	D_Neg Ctrl_4	Negative	N/D	N/D	N/D	N/D			N/D					Healthy plants	Negative Ctrl	Negative	N/D	N/D	N/D	N/D	N/D
Diet without Xa11_Neg Ctrl_5	D_Neg Ctrl_5	Negative	N/D	N/D	N/D	N/D			N/D					Healthy plants	Negative Ctrl	Negative	N/D	N/D	N/D	N/D	N/D
Diet containing Xa11 used to AAP_Diet1	D_1	Positive	10.7839	11.4407	11.1123	0.464439	11.4903	1.04813	4.23022e+07	3.27255e+07	2.03761			Healthy plants	Negative Ctrl	Negative	N/D	N/D	N/D	N/D	N/D
Diet containing Xa11 used to AAP_Diet2	D_2	Positive	11.4023	10.9224	11.1623	0.339361			4.08891e+07					Leaf scald symptomatic plants	Positive Ctrl	Positive	16.3734	16.3134	16.3434	0.0424665	1.18774e+06
Diet containing Xa11 used to AAP_Diet3	D_3	Positive	10.8019	10.7721	10.787	0.0210653			5.27582e+07					Leaf scald symptomatic plants	Positive Ctrl	Positive	17.4508	17.5386	17.4947	0.0620617	571447
Diet containing Xa11 used to AAP_Diet4	D_4	Positive	11.8893	11.7544	11.8219	0.0953483			2.61271e+07					Leaf scald symptomatic plants	Positive Ctrl	Positive	17.2997	17.4014	17.3505	0.071941	633225
Diet containing Xa11 used to AAP_Diet5	D_5	Positive	10.4884	10.1595	10.324	0.232586			7.2253e+07
Diet containing Xa11 used to AAP_Diet6	D_6	Positive	12.1741	11.8729	12.0235	0.212958			2.27834e+07					Metadata
Diet containing Xa11 used to AAP_Diet7	D_7	Positive	11.4945	11.4265	11.4605	0.0481223			3.3394e+07					Chemistry	TAQMAN
Diet containing Xa11 used to AAP_Diet8	D_8	Positive	11.4305	11.2453	11.3379	0.13099			3.62934e+07					Instrument Type	StepOnePlus
Diet containing Xa11 used to AAP_Diet9	D_9	Positive	11.2418	11.306	11.2739	0.0453999			3.79056e+07					N/D	Not detected
Diet containing Xa11 used to AAP_Diet10	D_10	Positive	11.4726	11.9132	11.6929	0.311543			2.85177e+07					AAP	Acquisition access period
Diet containing Xa11 used to AAP_Diet11	D_11	Positive	11.7432	11.4535	11.5983	0.204851			3.04106e+07					IAP	Inoculation access period
Diet containing Xa11 used to AAP_Diet12	D_12	Positive	11.6217	11.7375	11.6796	0.081835			2.87775e+07					Cq T1	Quantification cycle tecnical replicate 1
Diet containing Xa11 used to AAP_Diet13	D_13	Positive	9.95756	10.2806	10.1191	0.228412			8.30403e+07					Cq T2	Quantification cycle tecnical replicate 2
Diet containing Xa11 used to AAP_Diet14	D_14	Positive	15.1977	15.9084	15.553	0.502578			2.07336e+06					Cq_Average_T	Average of the quantification cycle in tecnical replicates
Diet containing Xa11 used to AAP_Diet15	D_15	Positive	11.222	10.9485	11.0852	0.193387			4.3087e+07					Cq_SD_T	Standard deviation of the quantification cycle in tecnical replicates
Diet containing Xa11 used to AAP_Diet16	D_16	Positive	11.6927	10.9986	11.3456	0.490802			3.61033e+07					Cq_Average_B	Average of the quantification cycle in biological replicates
Diet containing Xa11 used to AAP_Diet17	D_17	Positive	11.7495	11.1237	11.4366	0.442556			3.39404e+07					Cq_SD_B	Standard deviation of the quantification cycle in biological replicates
Diet containing Xa11 used to AAP_Diet18	D_18	Positive	11.5597	11.7433	11.6515	0.129833			2.93324e+07					Copies_Avg_T	Avarege of number of copies of the target gene (ALB1) per reaction (400ng of template DNA) in tecnical replicates
Diet containing Xa11 used to AAP_Diet19	D_19	Positive	11.571	11.5115	11.5412	0.042043			3.16125e+07					Copy_Avg_B	Avarege of number of copies of the target gene per reaction in biological replicates
Diet containing Xa11 used to AAP_Diet20	D_20	Positive	11.8262	11.4337	11.63	0.27755			2.97634e+07					Copy_SD_B	Standard deviation of number of copies of the target gene per reaction in tecnical replicates
Diet containing Xa11 used to AAP_Diet21	D_21	Positive	10.2718	11.047	10.6594	0.54817			5.75346e+07
24hAAP_24h/48hIAP_Diet22	D_22	Negative	N/D	N/D	N/D	N/D	26.5596	3.08811	N/D	1176.45	8.14254
24hAAP_24h/48hIAP_Diet23	D_23	Positive	29.2568	30.559	29.9079	0.920804			121.083
24hAAP_24h/48hIAP_Diet24	D_24	Positive	26.0565	26.1109	26.0837	0.0384865			1625.26
24hAAP_24h/48hIAP_Diet25	D_25	Positive	23.2426	23.4595	23.3511	0.153401			10395.6
24hAAP_24h/48hIAP_Diet26	D_26	Positive	24.7107	24.796	24.7534	0.0603489			4011.27
24hAAP_24h/48hIAP_Diet27	D_27	Positive	21.6144	21.9445	21.7795	0.233415			30224.2
24hAAP_24h/48hIAP_Diet28	D_28	Positive	24.5829	24.4526	24.5178	0.0921458			4707.22
24hAAP_24h/48hIAP_Diet29	D_29	Negative	N/D	N/D	N/D	N/D			N/D
24hAAP_24h/48hIAP_Diet30	D_30	Negative	N/D	N/D	N/D	N/D			N/D
24hAAP_24h/48hIAP_Diet31	D_31	Positive	30.8665	31.3718	31.1191	0.357291			53.1934
24hAAP_24h/48hIAP_Diet32	D_32	Positive	31.1474	31.3898	31.2686	0.17139			48.0591
24hAAP_24h/48hIAP_Diet33	D_33	Positive	22.8947	22.4018	22.6483	0.3485			16754.3
24hAAP_24h/48hIAP_Diet34	D_34	Positive	21.2816	20.8613	21.0715	0.297211			48882.9
24hAAP_24h/48hIAP_Diet35	D_35	Positive	28.286	28.6979	28.4919	0.291196			316.723
24hAAP_24h/48hIAP_Diet36	D_36	Positive	23.9678	24.1309	24.0493	0.11535			6470.14
24hAAP_24h/48hIAP_Diet37	D_37	Positive	23.1249	23.3367	23.2308	0.149722			11280.2
24hAAP_24h/48hIAP_Diet38	D_38	Positive	26.4817	27.1221	26.8019	0.452885			997.96
24hAAP_24h/48hIAP_Diet39	D_39	Positive	29.2618	29.6125	29.4372	0.247952			166.69
24hAAP_24h/48hIAP_Diet40	D_40	Positive	23.0776	23.189	23.1333	0.0787843			12052.4
24hAAP_24h/48hIAP_Diet41	D_41	Positive	29.4295	29.2409	29.3352	0.133353			178.646
24hAAP_24h/48hIAP_Diet42	D_42	Positive	23.9778	23.9365	23.9572	0.0292533			6888.1
24hAAP_24h/48hIAP_Diet43	D_43	Positive	22.0784	21.876	21.9772	0.143075			26426.6
24hAAP_24h/48hIAP_Diet44	D_44	Positive	30.5446	30.2728	30.4087	0.192175			86.1768
24hAAP_24h/48hIAP_Diet45	D_45	Positive	30.2398	30.5617	30.4008	0.227636			86.6402
24hAAP_24h/48hIAP_Diet46	D_46	Negative	N/D	N/D	N/D	N/D			N/D
24hAAP_24h/48hIAP_Diet47	D_47	Positive	28.2207	28.3471	28.2839	0.08935			364.783
24hAAP_24h/48hIAP_Diet48	D_48	Positive	30.3612	30.3252	30.3432	0.0254122			90.0944
24hAAP_24h/48hIAP_Diet49	D_49	Positive	28.5539	28.3048	28.4294	0.176132			330.474
24hAAP_24h/48hIAP_Diet50	D_50	Positive	29.0208	28.8568	28.9388	0.11596			233.83
24hAAP_24h/48hIAP_Diet51	D_51	Positive	27.2714	27.3674	27.3194	0.0679232			702.253
24hAAP_24h/48hIAP_Diet52	D_52	Positive	24.1186	23.8981	24.0084	0.155972			6652.75
24hAAP_24h/48hIAP_Diet53	D_53	Positive	26.3123	26.4906	26.4014	0.12613			1309.84
24hAAP_24h/48hIAP_Diet54	D_54	Positive	23.6722	23.9124	23.7923	0.169863			7703.9
24hAAP_24h/48hIAP_Diet55	D_55	Positive	25.0079	25.1525	25.0802	0.102241			3212.77
24hAAP_24h/48hIAP_Diet56	D_56	Positive	28.8195	28.9042	28.8618	0.0599011			246.375
24hAAP_24h/48hIAP_Diet57	D_57	Positive	27.9539	27.8107	27.8823	0.101301			479.153
24hAAP_24h/48hIAP_Diet58	D_58	Positive	29.4347	29.369	29.4018	0.0464586			170.742

## Sheet: TableS2
Table S2. Detection and quantification of Xanthomonas albilineans in Mahanarva fimbriolata adults and sugarcane plants of the plant probing assays
SpittleBugs (experimental samples)		Detection of X. albilineans									Quantification of X. albilineans (copies per reaction)				Sugarcane Plants (experimental samples)		Detection of X. albilineans										Quantification of X. albilineans (copies per reaction)					TaqMan Controls		Detection of X. albilineans						Quantification of X. albilineans (copies per reaction)
Sample Identification	Sample Name	Detection	Cq_T1	Cq_T2	Cq_Average_T	Cq_SD_T	Cq_Average_B	Cq_SD_B	Cq_Average_E	Cq_SD_E	Copies_Avg_T	Copy_Avg_B	Copy_SD_B		Sample Identification	Sample Name	Detection	Symptons of leaf scald	Cq_T1	Cq_T2	Cq_Average_T	Cq_SD_T	Cq_Average_B	Cq_SD_B	Cq_Average_E	Cq_SD_E	Copies_Avg_T	Copies_SD_T	Copy_Avg_B	Copy_SD_B		Sample Identification	Sample Name	Detection	Symptons of leaf scald	Cq_T1	Cq_T2	Cq_Average_T	Cq_SD_T	Copies_Avg_T
Healthy Spittlebug 1_negative control_96hIAP	SB_Ctrl 1	Negative	N/D	N/D	N/D	N/D	N/D	N/D			N/D	N/D	N/D		Healthy plant 1_negative control_96hIAP	P_Ctrl_1	Negative	Absent	N/D	N/D	N/D	N/D	N/D	N/D			N/D	N/D	N/D	N/D		Non-template samples consisting of Milli-Q water	Blank	Negative	-	N/D	N/D	N/D	N/D	N/D
Healthy Spittlebug 2_negative control_96hIAP	SB_Ctrl2	Negative	N/D	N/D	N/D	N/D					N/D				Healthy plant 2_negative control_96hIAP	P_Ctrl_2	Negative	Absent	N/D	N/D	N/D	N/D					N/D	N/D				Non-template samples consisting of Milli-Q water	Blank	Negative	-	N/D	N/D	N/D	N/D	N/D
Healthy Spittlebug 3_negative control_96hIAP	SB_Ctrl3	Negative	N/D	N/D	N/D	N/D					N/D				Healthy plant 3_negative control_96hIAP	P_Ctrl_3	Negative	Absent	N/D	N/D	N/D	N/D					N/D	N/D				Non-template samples consisting of Milli-Q water	Blank	Negative	-	N/D	N/D	N/D	N/D	N/D
Healthy Spittlebug 4_negative control_96hIAP	SB_Ctrl4	Negative	N/D	N/D	N/D	N/D					N/D				Healthy plant 4_negative control_96hIAP	P_Ctrl_4	Negative	Absent	N/D	N/D	N/D	N/D					N/D	N/D				Non-template samples consisting of Milli-Q water	Blank	Negative	-	N/D	N/D	N/D	N/D	N/D
Healthy Spittlebug 5_negative control_96hIAP	SB_Ctrl5	Negative	N/D	N/D	N/D	N/D					N/D				Healthy plant 5_negative control_96hIAP	P_Ctrl_5	Negative	Absent	N/D	N/D	N/D	N/D					N/D	N/D				Healthy plants	Negative Ctrl	Negative	Absent	N/D	N/D	N/D	N/D	N/D
Healthy Spittlebug 6_negative control_96hIAP	SB_Ctrl6	Negative	N/D	N/D	N/D	N/D					N/D				Healthy plant 6_negative control_96hIAP	P_Ctrl_6	Negative	Absent	N/D	N/D	N/D	N/D					N/D	N/D				Healthy plants	Negative Ctrl	Negative	Absent	N/D	N/D	N/D	N/D	N/D
Healthy Spittlebug 7_negative control_96hIAP	SB_Ctrl7	Negative	N/D	N/D	N/D	N/D					N/D				Healthy plant 7_negative control_96hIAP	P_Ctrl_7	Negative	Absent	N/D	N/D	N/D	N/D					N/D	N/D				Healthy plants	Negative Ctrl	Negative	Absent	N/D	N/D	N/D	N/D	N/D
Healthy Spittlebug 8_negative control_96hIAP	SB_Ctrl8	Negative	N/D	N/D	N/D	N/D					N/D				Healthy plant 8_negative control_96hIAP	P_Ctrl_8	Negative	Absent	N/D	N/D	N/D	N/D					N/D	N/D				Healthy plants	Negative Ctrl	Negative	Absent	N/D	N/D	N/D	N/D	N/D
Spittlebug after 24hIAP_individual_1	SB_1	Negative	N/D	N/D	N/D	N/D	30.3884	1.7194	28.9873	2.86949	N/D	87.3732	3.21435		Infected plant used to AAP_plant_1	P1	Positive	Present	17.6825	17.5057	17.5941	0.125039	16.5827	1.39446			518459	1.08862	1.03041e+06	2.57787		Leaf scald symptomatic plants	Pos Ctrl	Positive	Present	17.1898	17.5716	17.3807	0.269929	599318
Spittlebug after 24hIAP_individual_2	SB_2	Positive	26.7454	26.7684	26.7569	0.0163071					1028.92				Infected plant used to AAP_plant_2	P2	Positive	Present	19.7493	19.1869	19.4681	0.397676					145224	1.31004				Leaf scald symptomatic plants	Pos Ctrl	Positive	Present	16.3176	16.5185	16.4181	0.14204	1.15229e+06
Spittlebug after 24hIAP_individual_3	SB_3	Negative	N/D	N/D	N/D	N/D					N/D				Infected plant used to AAP_plant_3	P3	Positive	Present	17.1668	17.3535	17.2602	0.132042					650432	1.09381				Leaf scald symptomatic plants	Pos Ctrl	Positive	Present	18.0076	18.3922	18.1999	0.27191	343605
Spittlebug after 24hIAP_individual_4	SB_4	Positive	30.3269	30.8497	30.5883	0.369716					76.2803				Infected plant used to AAP_plant_4	P4	Positive	Present	18.8206	18.7955	18.8081	0.0177866					227350	1.01215				Leaf scald symptomatic plants	Pos Ctrl	Positive	Present	17.0791	17.4793	17.2792	0.283027	642076
Spittlebug after 24hIAP_individual_5	SB_5	Positive	32.2645	31.5585	31.9115	0.499154					31.0578				Infected plant used to AAP_plant_5	P5	Positive	Present	14.6921	14.9733	14.8327	0.198834					3.38159e+06	1.14457
Spittlebug after 24hIAP_individual_6	SB_6	Positive	30.2234	29.901	30.0622	0.227994					109.038				Infected plant used to AAP_plant_6	P6	Positive	Present	15.4426	15.5919	15.5172	0.105638					2.12439e+06	1.07437
Spittlebug after 24hIAP_individual_7	SB_7	Negative	N/D	N/D	N/D	N/D					N/D				Infected plant used to AAP_plant_7	P7	Positive	Present	15.6486	15.7488	15.6987	0.0708809					1.87811e+06	1.04931				Metadata
Spittlebug after 24hIAP_individual_8	SB_8	Negative	N/D	N/D	N/D	N/D					N/D				Infected plant used to AAP_plant_8	P8	Positive	Present	16.0906	16.4171	16.2538	0.230888					1.28825e+06	1.16975				Chemistry	TAQMAN
Spittlebug after 24hIAP_individual_9	SB_9	Positive	31.4525	31.6251	31.5388	0.122017					40.0031				Infected plant used to AAP_plant_9	P9	Positive	Present	15.8035	15.7592	15.7813	0.0313168					1.77563e+06	1.02149				Instrument Type	StepOnePlus
Spittlebug after 24hIAP_individual_10	SB_10	Positive	31.3089	31.1404	31.2247	0.11911					49.5149				Infected plant used to AAP_plant_10	P10	Positive	Present	16.2131	16.837	16.5251	0.441155					1.07153e+06	1.3493				N/D	Not detected
Spittlebug after 24hIAP_individual_11	SB_11	Positive	30.9189	30.3536	30.6362	0.399742					73.837				Infected plant used to AAP_plant_11	P11	Positive	Present	17.8939	17.933	17.9135	0.0276254					417374	1.01894				AAP	Acquisition access period
Spittlebug after 24hIAP_individual_12	SB_12	Negative	N/D	N/D	N/D	N/D					N/D				Infected plant used to AAP_plant_12	P12	Positive	Present	16.3638	16.1908	16.2773	0.122322					1.26787e+06	1.08661				IAP	Inoculation access period
Spittlebug after 24hIAP_individual_13	SB_13	Negative	N/D	N/D	N/D	N/D					N/D				Infected plant used to AAP_plant_13	P13	Positive	Present	16.3679	16.3915	16.3797	0.0166497					1.1827e+06	1.01137				Cq T1	Quantification cycle tecnical replicate 1
Spittlebug after 72hIAP_individual_14	SB_14	Negative	N/D	N/D	N/D	N/D	28.3576	3.06367			N/D	346.983	8.00852		Infected plant used to AAP_plant_14	P14	Positive	Present	14.4835	14.4734	14.4785	0.00713125					4.30129e+06	1.00485				Cq T2	Quantification cycle tecnical replicate 2
Spittlebug after 72hIAP_individual_15	SB_15	Negative	N/D	N/D	N/D	N/D					N/D				Infected plant used to AAP_plant_15	P15	Positive	Present	15.96	15.9441	15.952	0.0111976					1.58126e+06	1.00763				Cq_Average_T	Average of the quantification cycle in tecnical replicates
Spittlebug after 72hIAP_individual_16	SB_16	Negative	N/D	N/D	N/D	N/D					N/D				Plant after 24hIAP_plant_45	P45	Negative	Absent	N/D	N/D	N/D	N/D	N/D	N/D			N/D	N/D	N/D	N/D		Cq_SD_T	Standard deviation of the quantification cycle in tecnical replicates
Spittlebug after 72hIAP_individual_17	SB_17	Negative	N/D	N/D	N/D	N/D					N/D				Plant after 24hIAP_plant_46	P46	Negative	Absent	N/D	N/D	N/D	N/D					N/D	N/D				Cq_Average_B	Average of the quantification cycle in biological replicates
Spittlebug after 72hIAP_individual_18	SB_18	Negative	N/D	N/D	N/D	N/D					N/D				Plant after 24hIAP_plant_47	P47	Negative	Absent	N/D	N/D	N/D	N/D					N/D	N/D				Cq_SD_B	Standard deviation of the quantification cycle in biological replicates
Spittlebug after 72hIAP_individual_19	SB_19	Positive	27.6092	27.4532	27.5312	0.11031					608.164				Plant after 24hIAP_plant_48	P48	Negative	Absent	N/D	N/D	N/D	N/D					N/D	N/D				Cq_Average_E	Average of the quantification cycle in the complete experimentation (all times together)
Spittlebug after 72hIAP_individual_20	SB_20	Negative	N/D	N/D	N/D	N/D					N/D				Plant after 24hIAP_plant_49	P49	Negative	Absent	N/D	N/D	N/D	N/D					N/D	N/D				Cq_SD_E	Standard deviation of the quantification cycle in the complete experimentation (all times together)
Spittlebug after 72hIAP_individual_21	SB_21	Positive	32.0939	31.733	31.9134	0.255217					31.0169				Plant after 24hIAP_plant_50	P50	Negative	Absent	N/D	N/D	N/D	N/D					N/D	N/D				Copies_Avg_T	Avarege of number of copies of the target gene (ALB1) per reaction (400ng of template DNA) in tecnical replicates
Spittlebug after 72hIAP_individual_22	SB_22	Negative	N/D	N/D	N/D	N/D					N/D				Plant after 24hIAP_plant_51	P51	Negative	Absent	N/D	N/D	N/D	N/D					N/D	N/D				Copies_SD_T	Standard deviation of number of copies of the target gene per reaction in tecnical replicates
Spittlebug after 72hIAP_individual_23	SB_23	Negative	N/D	N/D	N/D	N/D					N/D				Plant after 24hIAP_plant_52	P52	Negative	Absent	N/D	N/D	N/D	N/D					N/D	N/D				Copy_Avg_B	Avarege of number of copies of the target gene per reaction in biological replicates
Spittlebug after 72hIAP_individual_24	SB_24	Positive	30.0404	30.1924	30.1164	0.10744					105.095				Plant after 24hIAP_plant_53	P53	Negative	Absent	N/D	N/D	N/D	N/D					N/D	N/D				Copy_SD_B	Standard deviation of number of copies of the target gene per reaction in tecnical replicates
Spittlebug after 72hIAP_individual_43	SB_43	Positive	28.5092	28.4189	28.4641	0.0638811					322.775				Plant after 24hIAP_plant_54	P54	Negative	Absent	N/D	N/D	N/D	N/D					N/D	N/D
Spittlebug after 72hIAP_individual_44	SB_44	Negative	N/D	N/D	N/D	N/D					N/D				Plant after 24hIAP_plant_55	P55	Negative	Absent	N/D	N/D	N/D	N/D					N/D	N/D
Spittlebug after 72hIAP_individual_45	SB_45	Positive	23.581	23.9445	23.7627	0.257065					7860.28				Plant after 24hIAP_plant_56	P56	Negative	Absent	N/D	N/D	N/D	N/D					N/D	N/D
Spittlebug after 96hIAP_individual_25	SB_25	Negative	N/D	N/D	N/D	N/D	27.7183	3.39645			N/D	535.622	10.0391		Plant after 24hIAP_plant_57	P57	Negative	Absent	N/D	N/D	N/D	N/D					N/D	N/D
Spittlebug after 96hIAP_individual_26	SB_26	Negative	N/D	N/D	N/D	N/D					N/D				Plant after 72hIAP_plant_16	P16	Negative	Absent	N/D	N/D	N/D	N/D	27.6446	4.23127	29.1999	3.85781	N/D	N/D	563.088	17.6971
Spittlebug after 96hIAP_individual_27	SB_27	Negative	N/D	N/D	N/D	N/D					N/D				Plant after 72hIAP_plant_17	P17	Negative	Absent	N/D	N/D	N/D	N/D					N/D	N/D
Spittlebug after 96hIAP_individual_28	SB_28	Negative	N/D	N/D	N/D	N/D					N/D				Plant after 72hIAP_plant_18	P18	Negative	Absent	N/D	N/D	N/D	N/D					N/D	N/D
Spittlebug after 96hIAP_individual_29	SB_29	Negative	N/D	N/D	N/D	N/D					N/D				Plant after 72hIAP_plant_19	P19	Positive	Present	23.9456	23.9138	23.9297	0.0224909					7017.73	1.01539
Spittlebug after 96hIAP_individual_30	SB_30	Negative	N/D	N/D	N/D	N/D					N/D				Plant after 72hIAP_plant_20	P20	Positive	Present	29.178	29.2278	29.2029	0.0351795					195.434	1.02418
Spittlebug after 96hIAP_individual_31	SB_31	Negative	N/D	N/D	N/D	N/D					N/D				Plant after 72hIAP_plant_21	P21	Positive	Present	22.3245	22.5137	22.4191	0.133773					19575.8	1.0951
Spittlebug after 96hIAP_individual_32	SB_32	Negative	N/D	N/D	N/D	N/D					N/D				Plant after 72hIAP_plant_22	P22	Negative	Absent	N/D	N/D	N/D	N/D					N/D	N/D
Spittlebug after 96hIAP_individual_33	SB_33	Positive	26.7806	26.6722	26.7264	0.0766547					1050.47				Plant after 72hIAP_plant_23	P23	Negative	Absent	N/D	N/D	N/D	N/D					N/D	N/D
Spittlebug after 96hIAP_individual_34	SB_34	Positive	31.742	31.6716	31.7068	0.0498142					35.6894				Plant after 72hIAP_plant_24	P24	Negative	Absent	N/D	N/D	N/D	N/D					N/D	N/D
Spittlebug after 96hIAP_individual_35	SB_35	Positive	23.3908	23.4082	23.3995	0.0123001					10059				Plant after 72hIAP_plant_25	P25	Negative	Absent	N/D	N/D	N/D	N/D					N/D	N/D
Spittlebug after 96hIAP_individual_36	SB_36	Positive	24.0685	23.9741	24.0213	0.0667606					6594.33				Plant after 72hIAP_plant_26	P26	Positive	Absent	32.1714	31.789	31.9802	0.270399					29.6422	1.20157
Spittlebug after 96hIAP_individual_37	SB_37	Positive	28.7559	28.9209	28.8384	0.116681					250.33				Plant after 72hIAP_plant_27	P27	Positive	Absent	30.712	30.6705	30.6912	0.0293976					71.13	1.02016
Spittlebug after 96hIAP_individual_38	SB_38	Positive	32.0093	32.0482	32.0287	0.0275388					28.6811				Plant after 72hIAP_plant_63	P63	Negative	Absent	N/D	N/D	N/D	N/D					N/D	N/D
Spittlebug after 96hIAP_individual_39	SB_39	Positive	27.4392	27.1741	27.3067	0.187414					708.355				Plant after 72hIAP_plant_64	P64	Negative	Absent	N/D	N/D	N/D	N/D					N/D	N/D
Spittlebug after 96hIAP_individual_40	SB_40	Negative	N/D	N/D	N/D	N/D					N/D				Plant after 96hIAP_plant_28	P28	Positive	Absent	32.0545	32.0111	32.0328	0.0307223	31.792	0.395948			28.6016	1.02108	33.6838	1.3085
Spittlebug after 96hIAP_individual_41	SB_41	Negative	N/D	N/D	N/D	N/D					N/D				Plant after 96hIAP_plant_29	P29	Negative	Absent	N/D	N/D	N/D	N/D					N/D	N/D
Spittlebug after 96hIAP_individual_42	SB_42	Negative	N/D	N/D	N/D	N/D					N/D				Plant after 96hIAP_plant_30	P30	Negative	Absent	N/D	N/D	N/D	N/D					N/D	N/D
															Plant after 96hIAP_plant_31	P31	Negative	Absent	N/D	N/D	N/D	N/D					N/D	N/D
															Plant after 96hIAP_plant_32	P32	Negative	Absent	N/D	N/D	N/D	N/D					N/D	N/D
															Plant after 96hIAP_plant_33	P33	Negative	Absent	N/D	N/D	N/D	N/D					N/D	N/D
															Plant after 96hIAP_plant_34	P34	Negative	Absent	N/D	N/D	N/D	N/D					N/D	N/D
															Plant after 96hIAP_plant_35	P35	Negative	Absent	N/D	N/D	N/D	N/D					N/D	N/D
															Plant after 96hIAP_plant_36	P36	Negative	Absent	N/D	N/D	N/D	N/D					N/D	N/D
															Plant after 96hIAP_plant_37	P37	Negative	Absent	N/D	N/D	N/D	N/D					N/D	N/D
															Plant after 96hIAP_plant_38	P38	Negative	Absent	N/D	N/D	N/D	N/D					N/D	N/D
															Plant after 96hIAP_plant_39	P39	Negative	Absent	N/D	N/D	N/D	N/D					N/D	N/D
															Plant after 96hIAP_plant_40	P40	Positive	Absent	32.0071	32.0092	32.0081	0.0014772					29.0856	1.001
															Plant after 96hIAP_plant_41	P41	Negative	Absent	N/D	N/D	N/D	N/D					N/D	N/D
															Plant after 96hIAP_plant_42	P42	Negative	Absent	N/D	N/D	N/D	N/D					N/D	N/D
															Plant after 96hIAP_plant_43	P43	Negative	Absent	N/D	N/D	N/D	N/D					N/D	N/D
															Plant after 96hIAP_plant_44	P44	Negative	Absent	N/D	N/D	N/D	N/D					N/D	N/D
															Plant after 96hIAP_plant_62	P62	Positive	Absent	30.727	31.943	31.335	0.859851					45.9405	1.79304
